# Supplementary material for: Goat Milk Protein-Derived ACE Inhibitory Peptide SLPQ Exerts Hypertension Alleviation Effects Partially by Regulating the Inflammatory Stress of Endothelial Cells
Source: Foods. 2024 Oct 25;13(21):3392. doi: 10.3390/foods13213392 (PMC11545510; doi:10.3390/foods13213392)
Supplement: Supplementary file 1 [file foods-13-03392-s001.zip]

Archive with 1 entries (1 files):
- foods-3232956-supplementary.pdf
